# Supplementary material for: Adherence and Persistence to Biological Drugs for Psoriasis: Systematic Review with Meta-Analysis
Source: J Clin Med. 2022 Mar 9;11(6):1506. doi: 10.3390/jcm11061506 (PMC8953825; doi:10.3390/jcm11061506)
Supplement: Supplementary file 1 [file jcm-11-01506-s001.zip]

Archive with 1 entries (1 files):
- jcm-1605635-supplementary.pdf
